# Supplementary material for: Genotoxic and Toxicopathological Responses to Ethylparaben in Plants: Potential Impacts to Crop Yields
Source: Toxics. 2025 Nov 10;13(11):968. doi: 10.3390/toxics13110968 (PMC12656058; doi:10.3390/toxics13110968)
Supplement: Supplementary file 1 [file toxics-13-00968-s001.zip]

Archive with 1 entries (1 files):
- toxics-3953401-supplementary.pdf
